# Supplementary material for: From Farm to Slaughter: Tracing Antimicrobial Resistance in a Poultry Short Food Chain
Source: Antibiotics (Basel). 2025 Jun 13;14(6):604. doi: 10.3390/antibiotics14060604 (PMC12190163; doi:10.3390/antibiotics14060604)
Supplement: Supplementary file 1 [file antibiotics-14-00604-s001.zip]

Archive with 7 entries (7 files):
- Figure S1.pptx
- Figure S2.pptx
- Figure S3.pptx
- Figure S4.pptx
- Figure S5.pptx
- FileS1.pdf
- Table S1.xlsx
